# Supplementary material for: Sensory Neurons Release Cardioprotective Factors in an In Vitro Ischemia Model
Source: Biomedicines. 2024 Aug 15;12(8):1856. doi: 10.3390/biomedicines12081856 (PMC11351881; doi:10.3390/biomedicines12081856)
Supplement: Supplementary file 1 [file biomedicines-12-01856-s001.zip]

Archive with 1 entries (1 files):
- biomedicines-3136534-supplementary.pdf
